# Supplementary material for: Salix purpurea and Eleocharis obtusa Rhizospheres Harbor a Diverse Rhizospheric Bacterial Community Characterized by Hydrocarbons Degradation Potentials and Plant Growth-Promoting Properties
Source: Plants (Basel). 2021 Sep 23;10(10):1987. doi: 10.3390/plants10101987 (PMC8538330; doi:10.3390/plants10101987)
Supplement: Supplementary file 1 [file plants-10-01987-s001.zip]

Archive with 1 entries (1 files):
- plants-1373585-supplementary.pdf
